# Supplementary material for: NMR Metabolomics and Chemometrics of Lettuce, Lactuca sativa L., under Different Foliar Organic Fertilization Treatments
Source: Plants (Basel). 2022 Aug 20;11(16):2164. doi: 10.3390/plants11162164 (PMC9413100; doi:10.3390/plants11162164)
Supplement: Supplementary file 1 [file plants-11-02164-s001.zip]

Archive with 1 entries (1 files):
- plants-1850484-supplementary.pdf
